# Supplementary material for: Microbiota Modulation of Radiosensitiveness and Toxicity in Gastrointestinal Cancers: What Radiation Oncologists Need to Know—A Review on Behalf of the Italian Association of Radiobiology (AIRB)
Source: Curr Issues Mol Biol. 2025 Apr 9;47(4):265. doi: 10.3390/cimb47040265 (PMC12025633; doi:10.3390/cimb47040265)
Supplement: Supplementary file 1 [file cimb-47-00265-s001.zip]

Archive with 1 entries (1 files):
- cimb-3511468-supplementary.pdf
